# Supplementary material for: Low-Power Sonication Can Alter Extracellular Vesicle Size and Properties
Source: Cells. 2021 Sep 14;10(9):2413. doi: 10.3390/cells10092413 (PMC8466153; doi:10.3390/cells10092413)
Supplement: Supplementary file 1 [file cells-10-02413-s001.zip]

Archive with 1 entries (1 files):
- cells-1332364-supplementary.pdf
